# Supplementary material for: Identification and validation of HOXB3 hypomethylation as a novel prognostically epigenetic biomarker in acute myeloid leukemia
Source: Front Immunol. 2026 Jan 12;16:1709417. doi: 10.3389/fimmu.2025.1709417 (PMC12832762; doi:10.3389/fimmu.2025.1709417)
Supplement: Supplementary file 2 [file Table2.xlsx]

## Sheet: Positively correlated DEGs
Table S2-1. Positively correlated DEGs associated with HOXB3 expression in AML
logFC	logCPM	PValue	FDR	gene
-6.56682	4.0242	5.13451e-70	1.02382e-65	HOXB6
-4.39668	6.40328	6.93782e-57	6.91701e-53	HOXB3
-5.55105	3.28144	4.47978e-49	2.97756e-45	HOXB5
-5.15393	1.38823	3.22491e-48	1.60762e-44	HOXB7
-8.2483	2.34684	3.0691e-38	1.10391e-34	HOXB8
-3.5242	4.68303	3.32171e-38	1.10391e-34	HOXB4
-3.06718	4.11077	3.83185e-32	1.09153e-28	HOXB2
-7.25147	3.57771	6.21763e-28	1.37755e-24	HOXB9
-5.31874	3.03757	4.38218e-24	8.73808e-21	NKX2-3
-4.10994	-1.14573	2.28132e-22	3.79079e-19	C1QL1
-4.76444	1.76116	3.28743e-22	4.68224e-19	FLJ42875
-5.60748	0.948812	5.04098e-20	4.78653e-17	WNT7B
-1.53333	4.55746	1.99949e-19	1.73347e-16	LOC400931
-1.90028	2.99379	3.76221e-18	2.97813e-15	LOC100271722
-3.87089	1.45605	1.65027e-17	1.09688e-14	NEK10
-8.4125	1.35597	1.3649e-16	7.56004e-14	FOXF2
-1.50906	1.96984	3.99659e-16	1.99953e-13	IL12A
-6.13361	3.34697	1.35042e-15	6.26218e-13	PI15
-3.54226	2.0211	1.46702e-15	6.35921e-13	PTGFR
-3.4155	-1.03626	4.09917e-15	1.6027e-12	LOC201651
-1.84736	5.60819	8.26516e-15	3.10957e-12	EMR1
-3.35184	4.44324	1.28223e-14	4.4781e-12	PRDM16
-4.6798	-0.460053	2.05262e-14	6.60148e-12	HOXA13
-1.57437	6.28586	2.79373e-14	8.70422e-12	PBX3
-1.67565	5.71603	6.38843e-14	1.81979e-11	HIST2H2AA3
-4.85794	-2.18299	8.34733e-14	2.23401e-11	ONECUT3
-7.53566	1.06336	1.10181e-13	2.85325e-11	KCNH6
-2.77138	0.945807	3.18719e-13	7.14073e-11	ADAMTS5
-3.35882	1.86625	7.45799e-13	1.48712e-10	ADCY2
-3.52209	1.15671	1.38645e-12	2.63293e-10	PTGIS
-2.73643	-0.210645	2.02582e-12	3.70596e-10	HES4
-5.06617	-1.42137	3.53077e-12	6.0174e-10	FGF10
-2.65255	4.20053	5.5192e-12	9.09527e-10	EPB41L3
-2.11588	6.60326	8.93029e-12	1.40213e-09	FCGR3A
-2.2731	4.47431	9.70189e-12	1.50585e-09	HOXA3
-5.40989	0.883902	1.03431e-11	1.58647e-09	NCR2
-2.19103	-1.91979	1.37511e-11	2.04625e-09	ENTPD2
-6.20133	-0.52517	1.77294e-11	2.6187e-09	MNX1
-1.99188	1.56398	1.95014e-11	2.83838e-09	HOXA2
-2.18521	3.246	2.49994e-11	3.51048e-09	HOXA4
-4.54068	-0.194591	2.82672e-11	3.83435e-09	ATRNL1
-2.15138	2.41168	3.36145e-11	4.40969e-09	USP44
-2.4313	4.50624	3.81669e-11	4.87139e-09	HOXA5
-1.59909	4.2013	3.83555e-11	4.87139e-09	OCLN
-4.0601	-0.849444	4.43516e-11	5.49299e-09	C7orf16
-2.43951	1.83665	4.94461e-11	5.97549e-09	SMPDL3A
-1.79492	0.118739	7.58099e-11	8.84005e-09	RHOXF2B
-2.60288	-0.38613	8.66543e-11	9.98778e-09	MLXIPL
-1.5503	3.40546	1.39716e-10	1.50591e-08	PDGFD
-2.81061	-1.92754	2.16583e-10	2.26108e-08	C20orf166
-1.9458	4.38191	2.52844e-10	2.62589e-08	DPYSL3
-6.67013	-0.678219	2.62546e-10	2.69854e-08	EPYC
-6.42199	-0.854299	4.68385e-10	4.60079e-08	FOXQ1
-2.39542	1.78927	4.90247e-10	4.76855e-08	NPTX1
-2.37921	4.66908	5.13218e-10	4.96775e-08	C1QA
-3.03018	-2.97953	8.03346e-10	7.31448e-08	SLC22A10
-2.3665	3.52053	8.88558e-10	8.05357e-08	HOXA6
-2.27122	1.2611	1.43212e-09	1.22036e-07	ADAMDEC1
-2.50542	-2.91605	2.08053e-09	1.6933e-07	HOXB1
-6.30666	-0.473586	2.09053e-09	1.69452e-07	ATP1B4
-2.36523	-1.36043	3.32474e-09	2.56958e-07	B3GALT1
-2.22941	-0.932269	3.58892e-09	2.71073e-07	BCAN
-2.7053	2.85221	3.91398e-09	2.93402e-07	C20orf200
-3.08731	0.848208	4.16944e-09	3.06784e-07	CNTN1
-3.19571	2.49726	6.15326e-09	4.24554e-07	SNCAIP
-2.0865	-1.78375	8.41809e-09	5.5216e-07	C13orf36
-2.06745	4.5759	1.1703e-08	7.22467e-07	HOXA7
-1.58814	3.3379	1.49813e-08	9.02497e-07	ST8SIA6
-2.43426	2.45609	1.6054e-08	9.55574e-07	DAAM2
-1.54636	5.3411	2.18996e-08	1.25482e-06	SCHIP1
-1.76031	2.89666	4.09642e-08	2.13829e-06	NOV
-1.91458	1.15471	4.83061e-08	2.46138e-06	TSLP
-1.87479	2.35393	4.85048e-08	2.46138e-06	HTR7
-2.94917	0.578584	6.52611e-08	3.2131e-06	CCL1
-1.85256	2.11244	6.82085e-08	3.32537e-06	FAM110B
-2.13361	-1.84727	7.20554e-08	3.4789e-06	VMO1
-3.13069	0.462624	1.04839e-07	4.75781e-06	LMX1B
-1.70738	6.07032	1.81502e-07	7.60326e-06	MAFB
-2.78038	-1.87829	1.95145e-07	8.10663e-06	STOML3
-1.9208	3.12454	2.04243e-07	8.41448e-06	UGGT2
-3.37163	-2.86896	2.12719e-07	8.70968e-06	EFNA2
-1.50902	7.25256	2.44731e-07	9.89844e-06	CX3CR1
-1.70525	-2.71908	3.04561e-07	1.20019e-05	MAFA
-3.20323	-1.83947	3.59348e-07	1.38062e-05	REN
-2.7492	-1.82704	4.79506e-07	1.80403e-05	HS6ST3
-4.20924	-2.31763	5.4184e-07	2.00079e-05	NOS1
-1.54595	5.4403	5.63267e-07	2.06842e-05	HOXA10
-3.51005	-1.69919	5.9108e-07	2.15469e-05	FOXC2
-1.82466	2.59797	6.01332e-07	2.1801e-05	SCARA3
-2.16784	3.18573	6.60442e-07	2.36856e-05	PPARGC1A
-1.83399	-1.42852	7.04844e-07	2.5027e-05	UTF1
-1.70805	6.44218	8.25706e-07	2.8634e-05	HOXA9
-1.89142	5.03097	8.35542e-07	2.88248e-05	FOXC1
-1.58255	3.93031	9.09445e-07	3.06841e-05	HSPA7
-1.57083	6.4252	9.63093e-07	3.21139e-05	MEIS1
-3.60252	-2.45119	1.13997e-06	3.66628e-05	NKX2-5
-1.58107	1.45307	1.1843e-06	3.77234e-05	PID1
-2.68669	-3.00342	1.23506e-06	3.92777e-05	NPFFR1
-3.06187	-2.38968	1.46627e-06	4.53997e-05	PSORS1C2
-3.24504	-2.87544	1.92669e-06	5.77717e-05	RNASE12
-1.96454	-2.82051	2.15644e-06	6.34557e-05	B3GNT6
-2.01322	-1.21695	2.46333e-06	7.12899e-05	STEAP2
-1.86069	4.64624	2.62768e-06	7.53899e-05	C1QB
-1.85295	1.27237	2.64753e-06	7.57413e-05	CACNG4
-2.78456	-2.89655	3.22696e-06	8.94931e-05	EN2
-2.88439	-2.16398	3.4011e-06	9.38007e-05	LOC339535
-2.85772	-2.43974	3.43688e-06	9.4526e-05	CDH7
-1.5734	1.66808	3.829e-06	0.000103456	SPOCK1
-2.80058	-2.34667	4.32676e-06	0.000114728	PTCHD3
-2.81851	-1.86938	4.64243e-06	0.000121324	AVP
-1.53668	-2.38242	4.96998e-06	0.000128871	LHX2
-1.61432	7.20292	7.14088e-06	0.000171035	THBS1
-1.51781	1.98862	7.5748e-06	0.000179196	FAM47E
-3.6271	-1.58079	7.65136e-06	0.000180341	NR0B1
-3.96126	-2.45052	8.13373e-06	0.000189029	OVCH2
-1.59349	-0.811794	8.96447e-06	0.000205176	LRRC49
-2.68729	-2.08131	1.34341e-05	0.000285887	TRPC4
-2.23268	-3.25136	1.35641e-05	0.000288347	?
-2.10212	4.1202	1.47648e-05	0.000308282	DPPA4
-3.54514	-0.92136	1.48706e-05	0.000308967	ROS1
-1.69457	2.58411	1.57699e-05	0.000325512	C17orf55
-2.11077	-2.76849	1.59893e-05	0.000329027	KRT7
-1.54361	0.917994	1.65783e-05	0.000339048	STK33
-1.71422	7.1807	1.67633e-05	0.000342129	CD163
-1.56179	1.73427	1.74312e-05	0.000353949	WDR86
-1.7256	0.916926	1.96767e-05	0.000388468	SEMA5A
-1.9395	-2.16887	2.17829e-05	0.000422109	CAPN13
-1.7357	1.8542	2.72213e-05	0.000503986	TMEM105
-1.7146	-1.55068	2.73467e-05	0.000505369	TM7SF4
-1.94352	-2.68264	2.8821e-05	0.000526274	MYBPC1
-2.01285	-3.21704	3.06305e-05	0.000551311	HS3ST6
-2.58974	-2.09021	3.38863e-05	0.000600082	HOXC10
-2.7473	-3.13956	3.72936e-05	0.000650599	OR5P3
-1.71291	-1.73197	3.75563e-05	0.000654037	KLHL4
-1.89237	-1.27939	3.76148e-05	0.000654485	LRP1B
-1.67615	-2.21029	3.79086e-05	0.000659021	STEAP1
-2.17763	-2.23716	3.81882e-05	0.000661956	CD207
-1.52585	2.04796	4.85744e-05	0.000801135	C10orf72
-1.85669	0.459848	5.01522e-05	0.000823074	AVPR1A
-1.55991	4.06003	5.08733e-05	0.000833537	C1QC
-1.6237	3.64984	5.42513e-05	0.000882357	LILRA3
-1.73878	-1.90669	6.03482e-05	0.000965733	OR10A4
-1.50992	-2.98961	6.56984e-05	0.00102909	PLK5P
-2.84578	-3.0536	6.71996e-05	0.00104684	OR5P2
-1.66793	-0.226313	6.77438e-05	0.0010545	DIRAS3
-2.77145	0.497111	8.59299e-05	0.00127394	POSTN
-3.01177	-2.24423	8.75338e-05	0.00129165	MT1H
-2.85639	-2.94169	9.73171e-05	0.00141025	CFTR
-1.86193	-3.11249	0.000115373	0.00161441	BARX1
-1.70184	-2.09935	0.00012395	0.00170688	DUSP26
-1.58839	-2.52121	0.000137788	0.00184768	MYBPHL
-1.94913	-1.48004	0.00014788	0.00195151	KCNQ2
-3.05076	-1.86102	0.000154977	0.00202258	SYT4
-1.56654	3.74677	0.00015499	0.00202258	MSR1
-2.27824	-2.69377	0.000188474	0.00235918	SLCO1B3
-1.9601	-2.30364	0.00020036	0.00248302	RBPJL
-1.52676	-1.21577	0.000214706	0.00262492	LOC100240726
-1.95157	-3.28993	0.000215288	0.00262881	PRNT
-1.80848	-2.60118	0.000220349	0.00267749	AADAC
-2.09008	-1.68716	0.00023615	0.00281629	PI3
-1.75279	-2.05099	0.000247492	0.0029115	OXGR1
-1.50396	-3.20864	0.000261973	0.00305482	CHRNA4
-1.85648	-1.10676	0.000292633	0.00333435	FAM71A
-2.65194	-2.8153	0.000305864	0.00344183	PRDM14
-1.56729	-3.01551	0.000346232	0.00378917	HTR1D
-2.0112	-3.16742	0.000350911	0.00382986	TGM7
-1.78434	-0.156008	0.000408321	0.00432162	GLP1R
-1.84142	3.3383	0.00045573	0.00473295	IL1R2
-1.5694	-2.58237	0.000463364	0.00478234	SLC34A1
-3.22696	-2.29811	0.000481938	0.00493066	KC6
-2.06238	-3.22465	0.00049959	0.00507221	OR10X1
-1.60656	2.68015	0.000539501	0.0053896	MARCO
-1.63757	-2.31051	0.000607398	0.00590805	OR2D2
-1.88871	-3.12571	0.000682601	0.00644237	RP1
-2.87276	-0.871548	0.000734429	0.00682513	FOXF1
-1.80698	-2.40946	0.000740491	0.00686763	RIMS1
-2.23037	-3.05134	0.000836086	0.00751918	KCNV1
-2.41878	-1.86981	0.000900631	0.00796389	SLC30A8
-1.50903	-0.177594	0.000948658	0.00827482	NUDT11
-1.54895	-1.25138	0.00132954	0.0107159	LYPD6
-1.74035	-2.20714	0.00133267	0.010728	XDH
-1.86464	-2.4263	0.00144934	0.0114319	DPPA2
-2.37008	-2.95816	0.00227555	0.0160447	SP9
-1.7646	-2.95571	0.0022873	0.0160821	OR5AU1
-1.81169	-2.24065	0.00231769	0.0162442	BDKRB2
-1.73323	-2.79416	0.00257564	0.0176065	ARSI
-2.27121	-2.72424	0.0028152	0.0187868	BARX2
-1.82665	-3.09761	0.00293958	0.0194283	ST8SIA3
-1.56841	0.107239	0.0030102	0.019777	VWA2
-1.65955	-3.19642	0.00310843	0.0202556	ALPPL2
-1.61832	0.674933	0.00362138	0.0227408	PABPC4L
-1.73841	-2.3601	0.00367799	0.0230179	OLFM3
-1.58623	-2.71287	0.00377745	0.0234649	C7orf72
-2.02611	-1.33362	0.00392556	0.0241096	KCNJ6
-1.68539	-3.23692	0.00396466	0.0242799	FAM5C
-1.54332	-3.30423	0.00423402	0.0254458	PCP4
-1.67158	-3.25707	0.00442632	0.0262838	OR5E1P
-1.85414	-2.59356	0.00469603	0.0275085	FOXI2
-1.70499	-3.11373	0.00504823	0.0290731	CLDN22
-1.63631	-3.0909	0.00511481	0.0293326	RXFP3
-2.04491	2.02691	0.00529744	0.03012	SAGE1
-1.75984	-0.0397324	0.00558297	0.0312622	OLAH
-1.52117	-2.64488	0.00559513	0.031295	TTC29
-1.61152	-3.03673	0.00718562	0.0376758	SLC17A8
-1.52739	-3.27389	0.00759927	0.0391549	HEATR7B2
-1.83192	-3.16846	0.00799257	0.0406457	DMRT3
-1.87519	-3.11973	0.00815412	0.0412778	SGCZ
-2.06421	-3.03849	0.00839884	0.0420973	PIWIL1

## Sheet: Negatively correlated DEGs
Table S2-2. Negatively correlated DEGs associated with HOXB3 expression in AML
logFC	logCPM	PValue	FDR	gene
6.75605	5.42498	1.6643e-28	4.14828e-25	POU4F1
3.98556	1.14505	3.94155e-23	7.14496e-20	HRASLS5
4.81687	1.95826	2.62655e-22	4.02873e-19	WNK3
3.39045	1.81619	4.86089e-22	6.46175e-19	LAMC3
4.97686	0.483738	8.11469e-22	1.01129e-18	DLL3
2.63724	7.21823	2.56105e-21	3.00397e-18	HGF
4.9455	0.553645	4.61495e-21	5.11234e-18	NTRK3
4.80987	3.80499	1.2691e-20	1.33189e-17	ANXA8
3.43145	1.02201	2.0511e-20	2.04495e-17	IGDCC4
4.90394	4.44795	6.57401e-20	5.95845e-17	TKTL1
2.2288	5.57832	6.5389e-19	5.43273e-16	FGFR1
3.90752	0.77888	3.88322e-18	2.97813e-15	HIF3A
6.94528	3.49055	6.61489e-18	4.88522e-15	RUNX1T1
9.3708	1.78749	1.05377e-17	7.50438e-15	PDPN
2.37763	6.41952	1.17123e-17	8.05324e-15	AFF2
3.01308	4.91031	2.89408e-17	1.80337e-14	IL17RE
2.57331	4.39077	3.6632e-17	2.21346e-14	PRRT4
3.88397	2.31889	4.85705e-17	2.84852e-14	CLSTN2
2.1969	0.573317	1.13125e-16	6.44491e-14	SSTR2
2.66029	3.73109	1.82664e-16	9.84412e-14	S100B
2.8923	2.28812	2.93938e-16	1.5424e-13	PNMA5
4.67432	-0.0351692	4.0111e-16	1.99953e-13	SLC13A5
6.00874	2.00369	4.48852e-16	2.18295e-13	SIX3
4.39562	-0.268549	5.70965e-16	2.71073e-13	NKAIN1
6.21782	-0.109338	1.39415e-15	6.29928e-13	GDA
2.34334	0.87083	1.4216e-15	6.29928e-13	ATP13A4
6.08494	1.87731	1.51596e-15	6.43155e-13	FIGN
4.48239	1.63839	1.70985e-15	7.10301e-13	ANXA8L2
3.99862	0.519497	2.32301e-15	9.45324e-13	SLC26A9
4.26284	0.275284	3.43137e-15	1.36843e-12	LEP
4.53042	-0.766436	9.87665e-15	3.61954e-12	TDRD12
3.7559	6.18576	1.28892e-14	4.4781e-12	TRH
4.65482	0.51827	1.30256e-14	4.4781e-12	COL11A1
2.18619	2.43118	1.33188e-14	4.50131e-12	ITGB4
4.64208	5.08242	2.95236e-14	9.05694e-12	MEG3
2.08408	6.20884	4.71952e-14	1.42587e-11	CYTL1
2.94945	0.731689	4.96995e-14	1.45737e-11	CFI
1.90628	3.45465	6.37397e-14	1.81979e-11	MST1
6.18705	-0.627009	7.0155e-14	1.97027e-11	NKX3-2
4.34658	4.90638	7.88809e-14	2.15464e-11	GABRE
3.29135	-1.13932	8.40276e-14	2.23401e-11	GFRA3
2.78542	-0.463298	1.07798e-13	2.82827e-11	C4orf49
3.38059	-0.62603	1.22671e-13	3.13598e-11	FST
6.04399	-0.920896	1.32835e-13	3.35283e-11	IRX6
2.63293	2.73337	1.37212e-13	3.42e-11	APBA1
1.54858	5.04973	1.3918e-13	3.42623e-11	VEGFA
2.01922	3.06834	1.59158e-13	3.87026e-11	LOXL4
3.83884	0.411761	1.93988e-13	4.66038e-11	MAOB
2.41015	3.31469	2.23955e-13	5.31626e-11	CAV1
3.01546	1.96476	2.39614e-13	5.62107e-11	LOC84740
4.44731	0.294028	2.64477e-13	6.0617e-11	EPHA3
3.60516	-0.158695	3.23747e-13	7.1728e-11	CDO1
3.68033	0.499811	3.54896e-13	7.77651e-11	SHISA9
1.84364	7.54227	3.80962e-13	8.15173e-11	CST7
3.13934	-0.0337258	3.84284e-13	8.15173e-11	TNFAIP8L3
5.17844	1.08283	4.59333e-13	9.64115e-11	RYR2
3.47818	-0.155563	5.46765e-13	1.13568e-10	POF1B
2.02952	2.39043	5.68556e-13	1.16876e-10	GLT25D2
4.79589	-1.09784	6.3909e-13	1.30035e-10	EDN3
3.18302	0.68762	9.74721e-13	1.92435e-10	PGBD5
2.42127	-0.343981	1.06441e-12	2.08082e-10	TRPM6
5.06007	-0.981304	1.10943e-12	2.14776e-10	CLEC2A
5.4455	0.483946	1.2574e-12	2.41082e-10	RASL12
2.7188	2.04921	1.51662e-12	2.85295e-10	PTPRG
3.9984	-0.64735	1.80803e-12	3.36936e-10	PDE10A
3.34498	0.0539852	1.9062e-12	3.5194e-10	KIAA1644
5.22066	-0.869226	2.3765e-12	4.26914e-10	TRDN
5.03791	-0.817836	2.72074e-12	4.84389e-10	BIRC7
3.69839	-1.99909	2.95785e-12	5.18946e-10	CXorf30
4.2138	-1.93527	2.96689e-12	5.18946e-10	AZGP1
3.27924	-1.53051	3.02247e-12	5.1982e-10	SIX4
3.94672	3.35292	3.02403e-12	5.1982e-10	LOC399959
1.76086	3.51823	5.67823e-12	9.28065e-10	GPR153
4.26116	-1.60454	5.80208e-12	9.40597e-10	LAMB4
3.30078	2.22188	5.86324e-12	9.42847e-10	ASS1
1.92356	0.225734	6.57419e-12	1.04872e-09	C3orf70
1.89884	4.05547	7.91315e-12	1.25229e-09	CECR6
3.10714	-0.750343	1.12265e-11	1.70883e-09	IGSF11
2.24927	-0.530411	1.28304e-11	1.92359e-09	ROR2
6.29952	-0.633129	2.03163e-11	2.93385e-09	COL20A1
2.38319	-0.629675	2.04516e-11	2.93385e-09	TMPRSS3
3.01744	-0.888259	2.0648e-11	2.94087e-09	PRINS
2.47975	2.97735	2.57461e-11	3.59006e-09	COL14A1
7.56951	-0.452033	2.63758e-11	3.64593e-09	NPY2R
2.84444	-0.0179266	2.65125e-11	3.64593e-09	GSG1L
3.90878	-1.20837	2.77363e-11	3.7881e-09	LOC643763
2.14879	2.16369	2.97871e-11	3.98627e-09	FBLN5
2.12079	0.254173	3.06876e-11	4.0794e-09	TSPAN15
3.33558	0.719298	3.73876e-11	4.83359e-09	FAM19A5
1.57459	7.19283	3.75731e-11	4.83359e-09	ITM2A
2.04071	3.73564	4.04388e-11	5.10348e-09	RYR3
4.05064	-2.66051	4.10933e-11	5.15346e-09	MEG8
5.28127	-2.07641	4.16464e-11	5.19019e-09	ADAMTS19
3.25394	-1.15531	4.46962e-11	5.50149e-09	ITGB6
3.69678	3.65752	4.58558e-11	5.6096e-09	ROBO1
3.17209	-1.58587	4.67637e-11	5.68578e-09	IL12B
5.16385	-0.893121	5.89919e-11	7.08614e-09	POU1F1
3.23354	-0.893569	6.09259e-11	7.27463e-09	ROR1
2.12025	0.53763	6.49318e-11	7.70679e-09	ADAMTS4
1.99439	1.29869	6.93799e-11	8.13786e-09	SLC29A4
7.09529	-0.267792	8.09724e-11	9.38715e-09	EPHA5
4.11909	1.82089	8.93754e-11	1.02422e-08	CDH6
3.53909	-2.13336	9.03683e-11	1.02968e-08	CXorf59
1.58104	0.746082	9.54255e-11	1.06898e-08	IL9R
3.33809	-1.00515	1.01384e-10	1.12939e-08	CADM3
5.76504	-1.76066	1.10757e-10	1.22016e-08	HCN1
1.89575	4.84864	1.18295e-10	1.29605e-08	LTK
3.05345	-1.19259	1.22002e-10	1.32936e-08	CXorf22
4.5549	-1.47885	1.36752e-10	1.48197e-08	CTNND2
2.16534	1.7	1.69483e-10	1.81693e-08	CTSE
2.0146	1.91264	1.82975e-10	1.95109e-08	ACCN2
1.96509	3.28768	1.99498e-10	2.10476e-08	CACNA2D2
2.00158	-0.828554	2.55024e-10	2.6348e-08	INA
2.87787	0.615856	2.71874e-10	2.78008e-08	MAGI1
3.53426	-0.526689	2.88007e-10	2.93003e-08	TBX18
2.67751	-0.331436	3.24943e-10	3.28902e-08	PRSS1
2.25637	2.38748	3.3064e-10	3.32977e-08	IL5RA
3.14666	-1.90837	3.39334e-10	3.40016e-08	CACNA1B
1.6327	4.23402	4.05931e-10	4.04714e-08	SERPINF1
5.55617	-0.703768	4.67525e-10	4.60079e-08	PAX2
2.40673	-2.48686	4.72942e-10	4.62278e-08	ACTL8
3.16805	-1.02861	5.29393e-10	5.07504e-08	COL21A1
6.39777	0.483487	6.95038e-10	6.5066e-08	FAM163A
1.53233	0.633797	7.11772e-10	6.60113e-08	FGF7
3.76881	-2.49391	7.15067e-10	6.60113e-08	HGC6.3
5.61994	-1.54064	9.25544e-10	8.31322e-08	SLC5A12
1.81158	1.39545	9.45613e-10	8.45539e-08	MYO10
1.77718	1.27306	9.52759e-10	8.48126e-08	OSMR
5.51904	-2.00303	1.00827e-09	8.89595e-08	GABRG2
2.53521	-0.956107	1.12316e-09	9.82271e-08	RD3
3.0883	0.65516	1.17281e-09	1.02122e-07	OGDHL
2.55589	0.488409	1.26973e-09	1.1008e-07	APOD
3.94773	3.75302	1.34166e-09	1.15812e-07	MECOM
5.15023	0.502021	1.35545e-09	1.16499e-07	PCDH10
2.71482	0.848887	1.42837e-09	1.22036e-07	MEIS2
1.56888	2.50619	1.46143e-09	1.24004e-07	CACNA1C
1.94309	2.05819	1.54985e-09	1.30949e-07	LGR6
2.2139	-0.834277	1.63354e-09	1.3686e-07	FAM189A1
1.87965	5.1255	1.74915e-09	1.45325e-07	LPO
1.95605	1.91449	1.82233e-09	1.50777e-07	EBF3
4.52509	-0.360283	1.86971e-09	1.54058e-07	IGSF1
3.29243	-1.83131	1.99189e-09	1.6278e-07	CRHR2
1.57963	5.92363	2.11213e-09	1.69891e-07	IKZF2
4.00133	-2.53596	2.18477e-09	1.74076e-07	C8orf22
5.27431	-2.42747	2.23048e-09	1.76491e-07	GSX1
1.72991	1.64766	2.73266e-09	2.14524e-07	FUT1
3.75435	-0.569441	3.36155e-09	2.58125e-07	GABRA2
1.78891	2.4089	3.53371e-09	2.6894e-07	TUBB4
1.82926	3.20003	3.90546e-09	2.93402e-07	SYCP2
1.9955	-0.860856	4.02683e-09	2.9839e-07	MFRP
3.71826	-2.69257	4.35972e-09	3.18435e-07	PAGE5
3.31141	2.79045	4.83857e-09	3.47055e-07	ARPP21
4.89407	-1.98548	5.14197e-09	3.66182e-07	CTAG2
1.93616	0.645815	5.2085e-09	3.696e-07	FAM198A
2.45497	-0.0752782	5.57467e-09	3.92788e-07	SULF1
3.61668	0.456666	6.06267e-09	4.21218e-07	C11orf41
2.14929	-0.191476	6.40297e-09	4.33967e-07	FAM70B
3.57045	1.48245	6.87661e-09	4.61682e-07	PADI3
1.98826	-0.592749	7.39063e-09	4.9372e-07	KLRG2
3.01629	-1.99571	9.4347e-09	6.12795e-07	MYH14
2.33139	-1.91713	9.67831e-09	6.25872e-07	TFF3
1.80098	12.9159	9.80804e-09	6.2885e-07	MPO
3.30861	-1.64267	9.8723e-09	6.30941e-07	LOC285548
2.53335	4.06656	1.00495e-08	6.40215e-07	UGT3A2
2.47877	2.57085	1.04202e-08	6.61717e-07	SLC28A3
1.64328	0.54283	1.09562e-08	6.82406e-07	SVOPL
1.64875	0.850982	1.10197e-08	6.82406e-07	PRSS12
4.74123	-2.19694	1.10198e-08	6.82406e-07	GABRA1
1.66333	-2.01016	1.22534e-08	7.49485e-07	CYP8B1
2.29697	2.42993	1.34468e-08	8.1747e-07	ADAMTS3
4.00273	0.425118	1.43414e-08	8.66569e-07	SLITRK6
2.13222	1.93396	1.51783e-08	9.11612e-07	PEG10
4.57513	-2.11646	1.53597e-08	9.19734e-07	BBOX1
3.6497	0.977741	1.57351e-08	9.39393e-07	PRSS3
2.68227	-0.808161	1.72176e-08	1.02178e-06	CLEC2L
1.72618	2.7026	1.78698e-08	1.05422e-06	KIF26A
4.52106	-0.704154	2.11592e-08	1.22816e-06	PCDH15
2.92961	2.37163	2.1417e-08	1.23784e-06	COL2A1
3.27755	-1.50157	2.1697e-08	1.24729e-06	ST6GALNAC5
2.19845	-1.79193	2.31287e-08	1.31768e-06	LGR5
2.10542	2.5598	2.38752e-08	1.35633e-06	KIAA1217
2.07932	0.25458	2.40106e-08	1.36015e-06	MUC16
3.538	-2.43261	2.60505e-08	1.47152e-06	CTNNA2
2.00083	-0.363466	2.72709e-08	1.51471e-06	COL15A1
2.19662	-1.15383	3.04799e-08	1.6657e-06	MRGPRF
3.59595	-2.12386	3.04905e-08	1.6657e-06	FGF12
2.29553	0.424705	3.05766e-08	1.66584e-06	LOC116437
2.88452	-3.11044	3.22911e-08	1.75445e-06	CHAT
1.7792	3.12129	3.24963e-08	1.76081e-06	S100P
2.57567	-1.8118	3.86476e-08	2.07159e-06	ESRP1
3.55864	-2.72391	3.93386e-08	2.09736e-06	MAGEA5
3.11271	1.60654	3.94792e-08	2.09851e-06	FGF13
1.97486	0.842358	3.97812e-08	2.09851e-06	TEAD1
1.92338	8.47762	4.02699e-08	2.11205e-06	ELANE
2.20684	-0.928859	4.18018e-08	2.17631e-06	BMPER
2.52396	-1.06785	4.39821e-08	2.27203e-06	GRID1
4.12257	-1.4178	4.53327e-08	2.33575e-06	LOC84856
1.91608	-0.910087	4.69948e-08	2.41515e-06	LAMA2
1.59522	0.636845	4.79237e-08	2.45352e-06	BNC2
2.69118	-1.74164	4.98593e-08	2.51695e-06	WSCD2
2.85387	-0.464393	5.46901e-08	2.75384e-06	ADAMTS15
2.67839	0.370035	6.13988e-08	3.07611e-06	GLRB
2.94282	2.5688	6.15951e-08	3.07821e-06	TACSTD2
2.38133	1.52475	6.25244e-08	3.11684e-06	DDIT4L
1.83726	1.29532	6.49267e-08	3.2125e-06	CSRP2
2.79881	2.6988	6.52388e-08	3.2131e-06	KIAA0087
1.99197	4.68976	6.72377e-08	3.29415e-06	HPGDS
3.80281	-2.47126	6.74833e-08	3.29808e-06	GPR158
2.19357	-0.685191	6.88177e-08	3.34689e-06	GABRR1
2.67465	-0.8372	7.33084e-08	3.53084e-06	THSD4
1.68405	0.260651	7.5016e-08	3.57851e-06	TEKT2
2.09327	3.52307	7.61892e-08	3.62581e-06	IL1RL1
3.80443	-1.15423	7.813e-08	3.70051e-06	ASTN1
2.70818	-2.85798	7.93254e-08	3.73936e-06	EPHA7
2.35142	3.05563	8.41839e-08	3.95902e-06	UGT2B11
1.59386	-1.14049	8.4418e-08	3.96069e-06	CNIH3
2.49265	1.07686	8.46876e-08	3.96401e-06	ADRA2C
1.77528	1.62852	8.8299e-08	4.11579e-06	PAPPA
1.52475	6.00359	8.8343e-08	4.11579e-06	NTNG2
1.60676	-0.771642	9.59754e-08	4.42997e-06	NRCAM
3.40177	-2.78938	9.7363e-08	4.48364e-06	FSTL5
2.06661	4.02518	1.01095e-07	4.62714e-06	TSPAN7
2.47504	1.91173	1.07245e-07	4.82725e-06	RPH3A
2.22755	-1.02513	1.11052e-07	4.97611e-06	PNLDC1
2.62229	0.973553	1.17799e-07	5.24309e-06	CD177
4.43872	-2.58829	1.20496e-07	5.35119e-06	CDH18
2.31809	-0.994923	1.24391e-07	5.49967e-06	CCDC144NL
3.24899	0.277982	1.38165e-07	6.06829e-06	RASAL1
1.90218	1.07326	1.46873e-07	6.40842e-06	GAD1
2.14961	0.174694	1.51102e-07	6.56422e-06	BCL2L10
2.35623	4.36085	1.56242e-07	6.75804e-06	KCNE1L
2.37668	-1.58882	1.56899e-07	6.7718e-06	ATP1A4
1.86675	1.24928	1.59306e-07	6.86084e-06	KCNJ15
2.36696	-1.62568	1.61388e-07	6.90574e-06	C19orf33
1.50029	3.22311	1.68529e-07	7.16519e-06	TMIGD2
2.14315	2.36009	1.69458e-07	7.17426e-06	FBLN1
1.74261	-0.829184	1.69469e-07	7.17426e-06	CHSY3
1.902	1.40992	1.69822e-07	7.17426e-06	GLIS3
2.52656	-1.98826	1.75806e-07	7.39571e-06	ACE2
2.90023	-1.70945	1.76635e-07	7.41495e-06	CHST8
2.91735	-1.55456	2.0041e-07	8.29084e-06	MRAP2
1.56678	3.97251	2.46783e-07	9.96125e-06	ATP9A
2.63863	-3.13311	2.49136e-07	1.00157e-05	SALL3
2.53624	-0.117881	2.50079e-07	1.00333e-05	BCL2L14
3.12511	-1.89958	2.5128e-07	1.00613e-05	CFHR3
4.26027	-2.59083	2.62774e-07	1.04585e-05	NDST4
1.96369	4.66802	2.70554e-07	1.07254e-05	PTGDS
3.77252	-2.2573	2.86329e-07	1.13057e-05	HNF4G
2.24106	-2.36989	3.16104e-07	1.2359e-05	PGPEP1L
4.42659	-2.13554	3.33932e-07	1.29797e-05	DBX2
1.52882	-1.75598	3.4377e-07	1.33281e-05	ERAS
1.6462	0.91255	3.4423e-07	1.33281e-05	LONRF2
2.97991	-3.03935	3.47132e-07	1.33884e-05	ANXA8L1
2.63045	3.68221	4.57286e-07	1.73022e-05	THSD7A
1.85773	-2.24719	4.76304e-07	1.79537e-05	UROC1
1.82038	4.12204	4.9258e-07	1.84973e-05	HPGD
1.70173	1.82618	4.96617e-07	1.86138e-05	NCKAP1
2.16479	-2.06314	5.2137e-07	1.94448e-05	TMEM233
1.81109	2.77469	5.55554e-07	2.04386e-05	PCBP3
2.17141	-2.22937	5.78163e-07	2.11146e-05	FBN3
2.35279	-3.22996	6.41457e-07	2.30462e-05	TFF2
3.7728	-2.5927	7.05654e-07	2.5027e-05	SOX1
3.53896	0.60426	7.0663e-07	2.5027e-05	ADCYAP1
3.90358	0.613902	7.09564e-07	2.50864e-05	TRY6
1.91288	-0.493904	7.50212e-07	2.63562e-05	COL25A1
1.7537	0.512236	8.35083e-07	2.88248e-05	C1orf95
2.46701	1.6228	8.60536e-07	2.93943e-05	OTOF
2.0153	0.64025	8.60861e-07	2.93943e-05	MGC16121
1.84864	1.76913	8.8556e-07	3.00763e-05	COL4A2
3.18055	-1.33375	8.85894e-07	3.00763e-05	UGT2A1
1.66042	-0.697704	9.3136e-07	3.11599e-05	SLC13A3
3.82406	0.390708	9.77206e-07	3.253e-05	ROBO2
1.91845	-0.339997	9.97188e-07	3.31399e-05	NTN4
3.46003	-2.58796	1.02209e-06	3.38545e-05	NTS
2.6905	-2.62925	1.03025e-06	3.4012e-05	FXYD1
2.58578	0.285328	1.03603e-06	3.40899e-05	HBE1
1.56596	4.27771	1.06189e-06	3.47687e-05	COL23A1
1.56442	-0.00722019	1.07584e-06	3.51677e-05	PNMT
2.76312	4.74029	1.09239e-06	3.55921e-05	C20orf103
3.18023	-2.64068	1.09527e-06	3.56275e-05	CNTN5
3.48961	-2.93472	1.15446e-06	3.70692e-05	MAGEC1
1.59896	-1.73981	1.15663e-06	3.70791e-05	KCNK9
2.70202	-2.4731	1.16525e-06	3.72956e-05	KCNA7
2.24227	0.411318	1.37824e-06	4.33472e-05	ABCA8
1.74765	1.88377	1.38911e-06	4.35522e-05	THRB
2.05337	1.87166	1.38913e-06	4.35522e-05	VGLL3
1.74165	2.52193	1.42175e-06	4.42965e-05	LOXHD1
1.7866	2.81464	1.44025e-06	4.48029e-05	CLEC4D
3.39809	-2.95782	1.4653e-06	4.53997e-05	HTR2C
1.57415	1.9955	1.49705e-06	4.62808e-05	PTPRB
3.45779	-2.90458	1.55552e-06	4.77186e-05	C1orf87
1.90013	-0.196229	1.72264e-06	5.22822e-05	RGS6
3.6055	-2.8138	1.7297e-06	5.24167e-05	T
2.96611	1.39581	1.74598e-06	5.26699e-05	TEX15
1.52866	2.45691	2.00879e-06	5.98733e-05	PMP22
2.4288	-0.431527	2.05672e-06	6.11193e-05	NLGN1
2.66937	-2.63053	2.08351e-06	6.1813e-05	ASPG
2.19572	0.105367	2.23798e-06	6.53373e-05	CDK15
1.6201	0.387921	2.41864e-06	7.02004e-05	ITGAD
1.89309	-2.69133	2.47627e-06	7.15607e-05	LIPG
3.95493	-2.17456	2.62567e-06	7.53899e-05	SOX11
3.42071	-2.77105	2.72683e-06	7.77868e-05	PTPRZ1
4.05203	-2.35005	2.8117e-06	7.96372e-05	RBMY1A1
3.50646	-1.19631	2.90063e-06	8.19004e-05	HPSE2
1.81327	-1.80821	2.92021e-06	8.22442e-05	KCNS3
2.00198	-0.323578	3.3962e-06	9.37954e-05	PPP1R14A
3.50535	-2.85448	3.7218e-06	0.000101107	DCAF4L2
1.50432	2.06534	3.85831e-06	0.000104045	PROS1
1.55924	-0.80443	3.87365e-06	0.000104238	FAM59A
2.88484	-1.34877	4.06048e-06	0.000108825	C18orf26
1.96373	-1.63218	4.36198e-06	0.000115508	LY6K
2.04121	2.55175	4.53438e-06	0.000119439	SHD
3.05892	-2.01864	4.6572e-06	0.000121392	KRT5
1.62747	-2.82834	5.20845e-06	0.000134203	LOC100130386
2.53843	1.88463	5.26776e-06	0.000135186	BMP3
1.80635	1.64595	5.33543e-06	0.000136221	LCN2
1.87173	-0.505082	5.48581e-06	0.000139347	SEMA3D
1.80716	2.62986	5.67102e-06	0.000142958	SLPI
1.66476	3.89633	5.72076e-06	0.000143667	TDRD9
2.07622	0.844276	5.74493e-06	0.000143912	LBP
2.2646	-1.96763	5.90266e-06	0.000146392	CASR
1.62007	0.802721	6.1737e-06	0.000152168	DARC
2.14995	-2.41867	6.36243e-06	0.000155856	PNCK
1.51265	3.45884	6.54099e-06	0.000159058	GSTM3
2.16032	-2.58367	6.59363e-06	0.000159757	UGT2B10
2.58996	1.43224	6.70566e-06	0.00016227	PREX2
1.66172	-1.58517	7.4259e-06	0.000176697	ODZ3
2.6918	-0.272117	7.57583e-06	0.000179196	RTL1
1.89998	-0.497719	7.94735e-06	0.000185998	SFRP1
2.94155	1.57048	8.0708e-06	0.000188134	RORB
3.04224	-1.73376	8.38199e-06	0.000193445	SLC7A3
1.83352	1.33858	8.9829e-06	0.000205176	OLIG2
1.73658	2.34665	9.28735e-06	0.000211163	PLCB4
2.53274	-2.18427	9.51306e-06	0.000215472	CACNA2D1
1.75581	-0.630616	9.55817e-06	0.000216088	PCDH17
2.70361	-3.16246	9.60334e-06	0.000216864	RBMY1J
2.83375	0.366366	9.92681e-06	0.000223304	NMU
1.60013	-0.677306	1.00689e-05	0.000225843	GDF10
2.24273	1.17703	1.04599e-05	0.000232521	RNF182
2.34471	-3.21809	1.09811e-05	0.000242019	PTH2
2.13623	-0.0028408	1.09916e-05	0.000242019	SHOX2
2.22995	-3.23292	1.11592e-05	0.000245061	OR13H1
3.0134	-2.82815	1.22731e-05	0.000264854	HYAL4
2.01191	-1.85421	1.28954e-05	0.000276191	GJA5
1.58013	-1.31188	1.32007e-05	0.00028152	SELE
1.63543	-0.268702	1.37401e-05	0.000290846	NLGN4X
2.90511	-3.08638	1.38723e-05	0.000293022	NKAIN3
1.51116	3.90463	1.4245e-05	0.000299627	FLT4
1.69456	2.88834	1.48283e-05	0.000308962	RTN1
3.24548	-2.72161	1.76384e-05	0.000357065	IGFL2
2.17512	-3.2431	1.77732e-05	0.00035943	ADCY8
1.58774	-0.0540203	1.8046e-05	0.000362858	FAM160A1
3.10672	-2.80842	1.80519e-05	0.000362858	CLCA1
2.67865	-0.413783	1.83907e-05	0.000368552	PENK
2.23815	-2.71884	1.88865e-05	0.000376597	C3orf55
1.82467	0.14325	1.90857e-05	0.000380189	DNAJC5B
2.45439	-1.02382	2.07111e-05	0.000405279	PRG3
1.90957	-1.0123	2.08167e-05	0.000406946	PRELP
2.66191	-2.84335	2.20271e-05	0.000426427	SBK2
1.58108	-1.81964	2.32965e-05	0.000446665	GRIK3
1.59263	1.21654	2.36588e-05	0.000451442	EBF4
3.77173	-0.96681	2.45584e-05	0.000465933	CNTNAP5
2.47254	-1.62605	2.46431e-05	0.000467094	LOC158696
1.8976	-1.79952	2.51357e-05	0.0004738	LYPD1
1.72029	1.06939	2.51395e-05	0.0004738	NR5A2
2.01003	-1.92322	2.51699e-05	0.000473925	TNFSF11
2.76756	3.69499	2.59099e-05	0.000483748	MYO18B
2.46168	-2.61642	2.62614e-05	0.000488482	SOX21
1.85365	-0.0420726	2.65558e-05	0.000493497	EFNB3
1.5021	1.3697	2.69387e-05	0.000499682	NNMT
2.94112	-2.64803	2.73045e-05	0.000505057	KCND2
1.65307	-2.10909	2.74987e-05	0.000506769	GRHL3
2.11965	-2.45597	2.91698e-05	0.000530214	TTLL8
2.82308	0.415981	3.00735e-05	0.000543545	KCNK1
1.73612	-1.14076	3.0094e-05	0.000543545	NLRP11
1.77271	-1.41815	3.06345e-05	0.000551311	SIAH3
1.92196	-1.05305	3.09249e-05	0.000555034	DSCR6
2.05573	-2.15842	3.35165e-05	0.00059512	NPAS3
2.09314	-1.69725	3.72643e-05	0.000650599	HRC
1.64439	-0.875922	3.9028e-05	0.000673782	KCNJ8
1.99243	-1.18895	3.99925e-05	0.000688645	GJB2
2.79378	-2.53168	4.06766e-05	0.000697157	ACTG2
1.60419	1.34557	4.15102e-05	0.000708052	IFI27
1.79522	-0.60573	4.56139e-05	0.000766252	TUBAL3
2.3238	-2.63875	4.56588e-05	0.00076636	GABRG1
2.15533	-3.15958	4.5984e-05	0.000769874	KRT16
1.77439	-2.76785	4.65008e-05	0.000775273	PGLYRP4
1.51546	-0.00449769	4.74718e-05	0.000788166	RGNEF
1.64768	1.09813	4.76711e-05	0.000789269	CAMP
2.65567	-3.09829	4.8422e-05	0.000799946	TCF23
2.54006	-2.65082	4.88113e-05	0.000804379	LRRC3B
2.16935	-1.50853	4.91088e-05	0.000807278	TMEM196
1.59636	-2.21998	5.22781e-05	0.000853748	GBA3
1.66084	-2.32359	5.2598e-05	0.000858268	ATP12A
2.03726	-2.07533	5.445e-05	0.000884869	FLJ37543
1.96795	0.0899221	5.73087e-05	0.000926042	DOC2B
2.65593	-3.13541	5.81385e-05	0.000937172	CGA
2.95018	0.214623	6.02054e-05	0.000964644	MYT1L
3.63048	2.00591	6.1107e-05	0.000973902	XAGE1D
2.09751	-2.96582	6.1489e-05	0.000977745	PVALB
1.81981	-2.8034	6.63081e-05	0.00103619	PCDHA1
2.14404	-1.23946	6.64888e-05	0.0010382	ZSCAN4
1.66392	6.80857	7.03953e-05	0.00108982	HBG1
1.93718	-3.13111	7.34375e-05	0.00112728	C15orf43
2.73675	-1.29647	7.61202e-05	0.00115513	BLID
2.0612	0.645655	7.72968e-05	0.00116925	RELN
1.99492	-2.04436	7.75238e-05	0.00116931	PABPC5
1.80812	0.752235	8.45821e-05	0.00126006	MYO16
1.62614	-1.45005	8.4678e-05	0.00126006	SYT6
1.51534	2.30065	8.62277e-05	0.0012774	CYP46A1
1.66535	-3.13027	9.15053e-05	0.00133769	POU6F2
1.80354	-1.57524	9.28215e-05	0.00135297	LRIG3
1.89757	1.85943	9.33677e-05	0.00135894	CLEC9A
1.52534	0.891453	9.82286e-05	0.00141625	KRT1
1.50158	-3.30338	0.000111491	0.00157001	SALL1
2.11534	-2.88792	0.000113914	0.00159624	MLPH
1.50558	1.4789	0.000118541	0.00165262	C9orf122
2.91245	-2.28318	0.000118925	0.00165482	GPR37
1.71101	0.916604	0.000119779	0.00166322	OSBPL6
1.99859	-2.04039	0.000121496	0.00168347	C4orf31
2.55128	-0.764643	0.000128561	0.00175321	FAM69C
1.82286	-1.08815	0.000131618	0.00178657	NCRNA00189
1.98808	-2.7321	0.0001321	0.00179189	CPB1
2.79901	-2.63067	0.000132516	0.00179555	ONECUT1
1.75433	2.73257	0.00013255	0.00179555	NDST3
1.60516	-2.53404	0.000133511	0.00180489	ACTN2
1.53665	-1.29893	0.000140538	0.00187698	GPR144
2.1393	-2.70444	0.000143933	0.00191463	ASCL4
1.76359	-3.29026	0.000147305	0.00194779	2025-03-11
1.71502	-2.727	0.000147653	0.0019498	CYP11A1
1.76523	0.621553	0.000149363	0.00196718	KAL1
1.9726	-2.9317	0.000150823	0.00198247	GALNT13
2.01265	-1.46291	0.000152656	0.00199997	BHLHE22
2.3174	-2.56237	0.000155166	0.00202356	IBSP
1.53214	0.482916	0.000157147	0.0020427	ADAMTS9
1.75307	-1.97922	0.000169678	0.00217301	CPNE4
1.84954	-2.18086	0.000172327	0.00219426	CARD17
2.46931	-0.485709	0.000186457	0.00233834	TPO
2.38101	-3.17515	0.000201729	0.00249843	?
1.52451	2.98195	0.000203816	0.00251803	TRPM4
2.25145	-1.22863	0.000209103	0.00257153	CD1B
1.83972	-0.380569	0.000210815	0.00258209	HBBP1
1.86691	-2.6611	0.000219427	0.00266954	RHCG
2.76502	-2.82578	0.000221045	0.00268268	GABRQ
1.76807	-2.08464	0.000223835	0.00271324	SLC38A3
1.6975	-0.308209	0.000226052	0.00273353	TACC2
2.12138	-1.29893	0.000226057	0.00273353	LOC283761
1.84793	-2.7057	0.000235627	0.00281342	CNTFR
2.68224	0.474095	0.000238103	0.00282774	EMX2
1.94954	-2.97179	0.000239338	0.00283763	ISX
1.73704	-1.82848	0.000239363	0.00283763	BTNL3
2.17912	-1.53962	0.000241459	0.00286078	ABCC8
1.75888	-2.99444	0.000241616	0.00286094	DUSP21
1.58172	-3.2924	0.000249206	0.00292649	PLA2G2A
1.52555	-1.17292	0.000263555	0.00306788	ADAM23
1.79543	-3.28392	0.000286638	0.00328514	MYH8
2.05536	-2.48297	0.000301334	0.00339889	DGKI
2.64259	-2.64388	0.000303764	0.00342207	ADAMTS20
1.65077	-2.76279	0.000316251	0.00353874	SLC19A3
2.16026	-3.03801	0.000324964	0.0036154	TSG1
1.6549	0.845603	0.000329135	0.00365421	EMX2OS
2.10434	-1.8001	0.000330615	0.0036686	IRX2
1.69285	1.66549	0.00035202	0.00383777	OLFM4
2.29762	-0.169087	0.000382182	0.0041193	RFPL4A
1.66525	-3.285	0.000398294	0.00425615	GABRA3
1.94231	-3.26219	0.000402522	0.00428902	KRT19
2.27666	-2.97909	0.00041084	0.00434597	FOXA2
1.85469	-3.15688	0.000413988	0.00436999	SERPINA3
2.15337	-1.85178	0.000427422	0.00450465	C6orf138
1.78089	-2.78266	0.000428219	0.00450828	TLL1
2.38276	-1.09485	0.000452054	0.00470456	WDR72
2.29339	-3.06046	0.000456844	0.00473964	PAK7
2.2141	-2.77901	0.000459541	0.00476261	MGC2889
1.97367	1.7299	0.000471476	0.0048485	EDIL3
1.57636	-1.91447	0.000476932	0.0048945	MT1L
1.98986	0.990187	0.000480348	0.00492197	ADAMTS18
1.54106	-0.97506	0.000483192	0.00494095	TSPAN12
2.4487	-0.104327	0.000486402	0.00496613	GABRB2
1.5379	-2.15208	0.000493213	0.00502025	CCL24
1.7449	0.0260803	0.00049742	0.00505533	TWIST1
1.73024	-3.27268	0.000507479	0.00513141	NOL4
1.67973	1.63029	0.0005095	0.00514923	NUDT10
1.56444	-2.98825	0.000526828	0.00528684	GRK1
1.77572	-3.16216	0.000558003	0.00554112	C13orf30
1.72452	-2.07777	0.000581612	0.00574123	CNTN4
2.2171	-2.78222	0.000589599	0.00579143	LOC441601
1.68537	-3.00426	0.000611466	0.00593894	IL22RA1
2.22683	-2.8473	0.000623788	0.00601509	CALB2
1.80279	-3.05576	0.000628426	0.00605646	C12orf56
1.70553	-3.12033	0.000631622	0.00608138	FCRL4
1.65205	-3.01641	0.000634315	0.0060926	PCDH7
1.76297	-3.1347	0.00063832	0.00612517	?
1.79952	-2.85532	0.000648729	0.00621011	FAM176A
1.86615	-3.16831	0.000658112	0.00628484	PDCL2
2.17536	1.80949	0.000666668	0.00634831	IRX1
1.81194	-3.27417	0.000677741	0.00642003	OR52E8
2.25277	-2.85033	0.000698055	0.0065641	FAM43B
2.13228	-3.121	0.000711349	0.00665617	PSG4
1.65209	0.669564	0.000753346	0.0069608	LGSN
1.96886	-2.71292	0.00077738	0.00712361	GDF2
2.24487	-1.85356	0.000782181	0.00715444	PROX1
1.73669	-3.06338	0.000808268	0.00731919	DMRT2
1.75581	-3.23377	0.000817334	0.00738118	UGT2B7
2.36345	-2.41596	0.000857861	0.00766387	?
1.56673	-2.8954	0.000863174	0.00769994	TMEM132D
2.03369	-2.91144	0.000863443	0.00769994	CNBD1
1.60705	-3.25275	0.000879251	0.00780599	MYOCD
1.53736	0.650799	0.000927066	0.0081242	ZFPM2
1.95503	-2.52926	0.000937794	0.0081944	HRASLS
1.52861	-2.60166	0.000940402	0.00820999	ANO1
2.24475	-2.6755	0.000965994	0.00837111	KLK13
1.68477	-3.09313	0.00100512	0.0086426	MT3
2.00874	-2.96807	0.00102284	0.00876092	CTAG1B
2.11981	-2.35463	0.00105848	0.00900048	PTPN5
1.86226	-3.10367	0.00108445	0.00917826	NOX3
1.73568	-3.21983	0.00109174	0.0092126	C6orf123
2.0344	-3.14682	0.00112202	0.00942023	FIBIN
1.91289	-2.36858	0.00112589	0.00944085	MMP13
1.84463	-3.12478	0.00114282	0.00955066	C20orf186
2.10198	-3.14113	0.00114362	0.00955333	GPRC6A
1.68075	-1.79984	0.00115218	0.00961584	ELAVL4
1.75351	-1.42213	0.00115721	0.00964667	TBX3
1.56465	4.6019	0.00124839	0.0102271	GPR126
1.96966	-2.03375	0.00130198	0.0105336	C2CD4C
1.61942	-3.21649	0.00134098	0.0107863	TDGF1
1.55483	-3.28484	0.00135966	0.0109013	AQP5
1.75113	-2.52935	0.0014033	0.011157	GCKR
1.90737	-2.866	0.00141068	0.0111934	RNF17
1.78209	-3.12938	0.00143592	0.0113485	KRT77
1.55083	-1.04025	0.00144654	0.0114143	KCNT2
2.09138	-2.1274	0.00145948	0.0114756	MYF6
1.83929	-3.031	0.00155296	0.0120444	C12orf77
1.65939	-3.05992	0.00158495	0.0122381	SIM1
2.21151	1.5046	0.00167803	0.0127807	MDGA2
2.11695	-2.71838	0.00186632	0.0138544	C20orf114
1.7175	1.22703	0.0019169	0.0141567	UNC5C
1.56661	-3.24846	0.00192773	0.0142156	OR2Z1
1.82456	-3.22135	0.00194987	0.0143118	IL3
1.86914	-2.73746	0.00196228	0.0143694	LHCGR
1.70617	-2.49654	0.00196652	0.0143899	ASXL3
1.68631	-2.48875	0.00198431	0.0144918	PCDHA2
1.66124	-3.04537	0.00204913	0.0148204	MMP1
1.52858	-2.56513	0.00218571	0.0155765	SAG
2.03219	-2.60883	0.00224453	0.0158934	OPCML
1.70412	-3.13346	0.00238545	0.0166256	STMN2
1.7424	-2.84938	0.00241917	0.0167552	CCDC60
1.66277	-3.05627	0.00246966	0.0170398	MAPK4
1.55728	0.608335	0.00258754	0.0176665	B4GALNT4
1.93383	-0.811713	0.0026777	0.0181117	DKK1
2.7789	-2.52344	0.00271003	0.0182561	MAGEA1
1.58102	-3.28226	0.00288039	0.0191219	AADACL3
1.56155	-1.66296	0.00297249	0.0196003	DLX3
1.89848	-3.07665	0.00302861	0.0198849	OR4F5
1.63244	-3.26166	0.00331169	0.0211923	GDNF
1.75762	-1.88198	0.00338331	0.0215262	STRA6
1.58978	-3.20209	0.00366107	0.0229349	PCA3
1.72723	-2.61124	0.00371268	0.0231704	POM121L2
1.86881	-2.56278	0.00389064	0.0239664	KCNF1
1.67189	-2.9103	0.00389384	0.0239787	LOC153328
1.69631	-2.35786	0.00392597	0.0241096	LY6H
1.53044	-3.29592	0.0040054	0.0244498	MAGEA6
1.63855	-2.72766	0.00414137	0.0250163	SSTR1
1.84612	-2.14964	0.00424011	0.0254662	C3orf72
2.33114	-2.38398	0.00426189	0.0255816	STATH
1.62171	-1.52229	0.00478451	0.0279202	LMO1
1.71861	-2.29818	0.00497241	0.0287425	DPYSL5
1.53023	1.65754	0.00633675	0.0343422	JPH1
1.92034	-1.0677	0.00677258	0.0360698	FOXL1
1.76854	-3.13253	0.00685047	0.036339	HOXC11
1.61599	-3.01628	0.00730675	0.0381305	DGKB
1.76247	-1.69397	0.00734362	0.0382401	BCHE
1.62627	-2.73591	0.00745931	0.0386736	PHF21B
1.52909	-3.26539	0.00825695	0.0416503	LHX9
1.6938	-3.14199	0.00860134	0.0429087	KRT4
1.88147	-0.221222	0.00900987	0.0441743	FAM5B
1.63477	4.03567	0.0102342	0.0483693	MSLN

## Sheet: Positively correlated DEmiRs
Table S2-3. Positively correlated DEmiRs associated with HOXB3 expression in AML
logFC	logCPM	PValue	FDR	gene
-5.3441	16.8289	6.81419e-95	3.80913e-92	hsa-mir-10a
-2.20468	4.56158	5.88973e-15	1.26629e-13	hsa-mir-196a-1
-2.8245	3.21668	3.88232e-09	4.01892e-08	hsa-mir-196a-2
-2.01783	5.19745	7.40185e-09	7.259e-08	hsa-mir-1-2
-1.5136	5.80272	8.18355e-07	5.64766e-06	hsa-mir-133a-1
-1.94787	2.27453	1.92739e-06	1.29809e-05	hsa-mir-944
-1.84117	3.90841	4.14469e-05	0.000234028	hsa-mir-135a-1
-1.68886	1.92335	0.0029867	0.0118409	hsa-mir-205

## Sheet: Negatively correlated DEmiRs 
Table S2-4. Negatively correlated DEmiRs associated with HOXB3 expression in AML
logFC	logCPM	PValue	FDR	gene
4.31952	9.35618	8.42536e-25	2.35489e-22	hsa-mir-127
2.70608	5.00442	2.01369e-20	3.75218e-18	hsa-mir-193b
3.88374	9.45428	5.07186e-20	7.08792e-18	hsa-mir-379
4.42454	6.45624	2.16321e-19	2.41846e-17	hsa-mir-136
4.61678	5.35153	1.21848e-18	1.13522e-16	hsa-mir-376c
4.15525	5.42271	1.64453e-18	1.31328e-16	hsa-mir-369
3.84146	5.97098	2.22653e-18	1.55579e-16	hsa-mir-409
4.12775	7.2606	3.30368e-18	2.05195e-16	hsa-mir-224
4.31578	5.81818	5.44365e-18	3.043e-16	hsa-mir-381
3.9449	5.33096	9.70286e-18	4.51992e-16	hsa-mir-495
4.26458	5.01243	1.12601e-17	4.84185e-16	hsa-mir-154
4.0354	4.72088	2.186e-17	8.72841e-16	hsa-mir-487b
4.24737	3.81629	3.05735e-17	1.13937e-15	hsa-mir-411
3.80915	5.1923	3.28981e-17	1.14938e-15	hsa-mir-382
4.04971	5.65776	3.52099e-17	1.15779e-15	hsa-mir-337
3.93321	4.98905	4.46141e-17	1.38551e-15	hsa-mir-431
4.03101	4.67441	1.19062e-16	3.50293e-15	hsa-mir-889
3.73534	6.7831	1.48487e-16	4.07012e-15	hsa-mir-654
4.11788	5.74704	1.52902e-16	4.07012e-15	hsa-mir-493
3.18392	9.00364	1.6345e-16	4.15312e-15	hsa-mir-134
3.72096	6.27877	2.11781e-16	5.14719e-15	hsa-mir-452
3.89504	4.53095	9.52736e-16	2.21908e-14	hsa-mir-323
3.84948	4.86271	4.33203e-15	9.68642e-14	hsa-mir-370
4.45599	3.37622	2.24223e-14	4.3221e-13	hsa-mir-655
3.82819	3.89452	2.36175e-14	4.40072e-13	hsa-mir-494
3.53582	4.88999	7.43283e-14	1.34031e-12	hsa-mir-539
3.77451	3.35167	1.71111e-13	2.98909e-12	hsa-mir-432
3.68639	4.41459	2.2039e-13	3.73327e-12	hsa-mir-758
2.25967	3.80207	2.85e-13	4.68573e-12	hsa-mir-497
2.06871	3.67076	3.83372e-13	6.123e-12	hsa-mir-195
4.10309	3.56156	9.05659e-13	1.36828e-11	hsa-mir-377
3.69301	2.50003	1.00397e-12	1.47689e-11	hsa-mir-487a
3.8443	3.23788	2.15278e-12	3.08566e-11	hsa-mir-299
3.88981	4.17355	3.00491e-12	4.19936e-11	hsa-mir-410
2.99465	13.0054	3.14774e-12	4.29167e-11	hsa-mir-100
2.93524	4.2445	5.23274e-12	6.96452e-11	hsa-mir-485
1.66978	3.9326	5.43007e-12	7.05909e-11	hsa-mir-365-1
1.94686	7.92729	6.1162e-12	7.77035e-11	hsa-mir-542
3.73655	2.57255	8.01628e-12	9.958e-11	hsa-mir-376a-2
3.76131	2.71744	1.24409e-11	1.51183e-10	hsa-mir-376b
3.23435	2.78298	2.91156e-11	3.4629e-10	hsa-mir-376a-1
3.33215	2.63036	5.83264e-11	6.65397e-10	hsa-mir-543
1.89615	9.34932	8.97599e-11	1.00352e-09	hsa-mir-125b-1
1.51699	3.91578	3.79422e-10	4.15877e-09	hsa-mir-365-2
3.03747	2.92952	5.55779e-10	5.97462e-09	hsa-mir-496
1.88058	3.59427	1.35646e-09	1.43069e-08	hsa-mir-450a-2
1.54893	9.1488	6.26505e-09	6.25387e-08	hsa-mir-424
3.40922	2.16914	9.63606e-09	9.12976e-08	hsa-mir-656
3.30448	2.21637	1.0586e-08	9.86266e-08	hsa-mir-433
1.82333	4.69258	1.33537e-08	1.18488e-07	hsa-mir-450b
5.9759	5.34176	1.39822e-08	1.22126e-07	hsa-mir-1269
2.54023	1.918	2.38493e-08	1.93214e-07	hsa-mir-329-2
1.90382	7.08799	2.53443e-08	2.02393e-07	hsa-mir-203
2.5757	1.55076	2.77933e-08	2.18824e-07	hsa-mir-668
2.7489	1.94041	3.72647e-08	2.89319e-07	hsa-mir-329-1
2.5261	2.39652	4.26443e-08	3.26551e-07	hsa-mir-412
2.39354	2.16877	4.38634e-08	3.31347e-07	hsa-mir-129-1
1.59747	5.58276	2.47889e-07	1.82329e-06	hsa-mir-503
2.78479	2.04168	4.05017e-07	2.90262e-06	hsa-mir-380
1.54659	3.68258	4.57504e-07	3.23728e-06	hsa-mir-450a-1
2.26886	1.52458	7.73687e-07	5.40614e-06	hsa-mir-1185-1
2.30545	1.63988	3.83783e-06	2.49459e-05	hsa-mir-665
2.53539	1.67535	5.12288e-06	3.25419e-05	hsa-mir-1197
2.12937	1.55282	5.87421e-06	3.64854e-05	hsa-mir-770
1.68157	4.72192	1.84317e-05	0.000110788	hsa-mir-551b
2.1325	1.60866	2.36547e-05	0.00013955	hsa-mir-541
1.61013	2.07695	0.000144138	0.000760122	hsa-mir-504
1.80402	1.96676	0.000220391	0.00113026	hsa-mir-129-2
1.51572	3.99112	0.00057271	0.00273628	hsa-mir-508
1.51138	1.45028	0.000616021	0.00291827	hsa-mir-1185-2
1.69818	1.44124	0.000714704	0.00332933	hsa-mir-517b
1.69812	1.44124	0.00072119	0.00333178	hsa-mir-517a
1.52207	1.54719	0.00595923	0.0225082	hsa-mir-506
